# Supplementary material for: Experimental and Numerical Studies of Low-Profile, Triangular Grid-Stiffened Plates Subjected to Shear Load in the Post-Critical States of Deformation
Source: Materials (Basel). 2019 Nov 9;12(22):3699. doi: 10.3390/ma12223699 (PMC6887731; doi:10.3390/ma12223699)
Supplement: Supplementary file 1 [file materials-12-03699-s001.zip]

Archive with 1 entries (1 files):
- materials-622721-supplementary.mp4
